# Supplementary material for: Automatically disambiguating medical acronyms with ontology-aware deep learning
Source: Nat Commun. 2021 Sep 7;12:5319. doi: 10.1038/s41467-021-25578-4 (PMC8423722; doi:10.1038/s41467-021-25578-4)
Supplement: Supplementary file 2 — Supplementary Dataset 1 [file 41467_2021_25578_MOESM2_ESM.xlsx]

## Sheet: Table S1
Abbreviation	Expansion(s):::count	Location of samples in i2b2 dataset
abd	abdominal:::50	abdominal:::clinical-243:757|obesity_patient_records_training:2174725|obesity_patient_records_test:2006305|0121:2624|502:2113|obesity_patient_records_training:3348464|unannotated_records_deid_smoking:1869549|137262:3208|470327:7211|90349:2727|obesity_patient_records_test:1150186|obesity_patient_records_training:3712074|obesity_patient_records_training:2160854|obesity_patient_records_test:1828154|…
abg	arterial blood gas analysis:::50	arterial blood gas analysis:::23:1066|obesity_patient_records_training2:656189|obesity_patient_records_training2:388250|739165:1281|unannotated_records_deid_smoking:195751|clinical-23:3961|obesity_patient_records_test:3101364|obesity_patient_records_test:2279054|807:1230|222:976|73301:1403|obesity_patient_records_training2:480578|obesity_patient_records_training:334792|0329:3695|98964:6772|obesit…
abis	ankle brachial indices:::4	ankle brachial indices:::402659:5251|395161:16291|obesity_patient_records_training2:680751|obesity_patient_records_test:903788
adn	(OTHER:::6)	OTHER:::deid_surrogate_test_all_groundtruth_version2:831887|smokers_surrogate_train_all_version2:1330109|237:2282|945230:8678|0089:5589|19789:7511
aed	automatic external defibrillator:::1	automatic external defibrillator:::obesity_patient_records_training:3276231
aeds	antiepileptic drugs:::1	antiepileptic drugs:::obesity_patient_records_test:1748233
afb	acid fast bacillus:::7/aflatoxin b:::1	acid fast bacillus:::unannotated_records_deid_smoking:932223|672129:4744|unannotated_records_deid_smoking:1316766|obesity_patient_records_training:2446233|unannotated_records_deid_smoking:1924382|931427:1083|obesity_patient_records_test:456346///aflatoxin b:::unannotated_records_deid_smoking:1227116
afi	(OTHER:::1)/amniotic fluid index:::2	OTHER:::30718:2325///amniotic fluid index:::157:639|592:547
afp	alpha fetal protein:::3	alpha fetal protein:::unannotated_records_deid_smoking:1468202|obesity_patient_records_test:440913|obesity_patient_records_test:1936054
aga	(OTHER:::1)/appropriate for gestational age:::1	OTHER:::858069:232///appropriate for gestational age:::0173:4586
aic	hemoglobin a1c:::4	hemoglobin a1c:::obesity_patient_records_training:3349401|72264:723|obesity_patient_records_training:2204725|242877:3722
ain	(OTHER:::2)/acute tubulo interstitial nephritis:::2/anal intraepithelial neoplasia:::1	OTHER:::obesity_patient_records_training:416524|obesity_patient_records_test:2433002///acute tubulo interstitial nephritis:::obesity_patient_records_training:2196606|527:4761///anal intraepithelial neoplasia:::719600:1341
anc	absolute neutrophil count:::11	absolute neutrophil count:::unannotated_records_deid_smoking:601287|unannotated_records_deid_smoking:865090|unannotated_records_deid_smoking:2378150|19768:6293|unannotated_records_deid_smoking:13128|unannotated_records_deid_smoking:466993|317:2672|249840:5274|deid_surrogate_test_all_groundtruth_version2:159398|deid_surrogate_test_all_groundtruth_version2:981880|unannotated_records_deid_smoking:10…
aox	(OTHER:::1)	OTHER:::618169:6874
apcs	atrial premature contractions:::1	atrial premature contractions:::obesity_patient_records_training:3904969
aro	(OTHER:::3)	OTHER:::408381:244|unannotated_records_deid_smoking:1894505|806678:27
arom	active range of motion:::1	active range of motion:::obesity_patient_records_training:824563
avf	(ECG lead:::50)	ECG lead:::160647:6918|clinical-233:1127|obesity_patient_records_test:161717|496202:4628|231597:3492|obesity_patient_records_training:845601|obesity_patient_records_test:2462751|790870:3021|0385:3607|obesity_patient_records_training2:814203|96562:1191|obesity_patient_records_training:3456716|unannotated_records_deid_smoking:2935542|773452:2859|74340:2842|obesity_patient_records_test:3229460|89672…
avm	arteriovenous malformation:::15	arteriovenous malformation:::84590:8013|obesity_patient_records_training:376415|obesity_patient_records_training:2769061|obesity_patient_records_training:2777087|889300:2333|obesity_patient_records_training2:162568|0129:5454|obesity_patient_records_test:127386|616791:3749|553121:10716|756:192|965152:971|unannotated_records_deid_smoking:2827562|unannotated_records_deid_smoking:1412167|287:1412
avn	atrioventricular node:::1/avascular necrosis of bone:::3	atrioventricular node:::101427:1926///avascular necrosis of bone:::obesity_patient_records_training:3378779|unannotated_records_deid_smoking:370827|obesity_patient_records_training:3340341
avnrt	atrioventricular nodal reentrant tachycardia:::1	atrioventricular nodal reentrant tachycardia:::obesity_patient_records_training:3119329
avr	(OTHER:::5)/aortic valve replacement:::37	OTHER:::clinical-757:1712|778400:4404|573300:3245|obesity_patient_records_training2:101622|125657:3368///aortic valve replacement:::852130:403|277273:7456|672202:352|obesity_patient_records_training:3036617|obesity_patient_records_training:931917|163896:7234|919745:2288|obesity_patient_records_training:2071591|obesity_patient_records_test:2597036|25608:347|0053:2863|973184:260|clinical-802:2035|o…
bact	bacterium:::4	bacterium:::obesity_patient_records_training:3507123|obesity_patient_records_training:2298865|0297:1705|obesity_patient_records_training:1969210
bap	(OTHER:::2)	OTHER:::unannotated_records_deid_smoking:2989871|unannotated_records_deid_smoking:1837468
bbb	bundle branch blocks:::2	bundle branch blocks:::683679:5429|obesity_patient_records_training:146341
bcc	basal cell carcinoma:::1	basal cell carcinoma:::569705:5009
bcg	bacillus of calmette guerin:::1	bacillus of calmette guerin:::obesity_patient_records_training:1355209
ber	(OTHER:::3)	OTHER:::847838:2028|90588:262|smokers_surrogate_test_all_groundtruth_version2:298416
bio	(OTHER:::1)	OTHER:::obesity_patient_records_test:989613
bka	below knee amputation:::15	below knee amputation:::245205:2975|120218:5436|675406:5225|180195:4416|obesity_patient_records_training:1896123|obesity_patient_records_training:2736970|769269:4943|obesity_patient_records_training:2152705|91240:5205|obesity_patient_records_training:720302|0277:586|obesity_patient_records_test:87898|827931:226|729060:934|913709:1951
ble	(OTHER:::1)/both lower extremities:::3	OTHER:::716292:2156///both lower extremities:::941312:7851|smokers_surrogate_test_all_groundtruth_version2:369591|698248:5363
bll	bilateral:::1	bilateral:::26182:7392
bmi	body mass index:::3	body mass index:::472350:4400|760803:2536|unannotated_records_deid_smoking:1370431
bmp	basic metabolic panel:::13	basic metabolic panel:::727845:6708|obesity_patient_records_training:3516381|363551:4910|obesity_patient_records_training:845517|obesity_patient_records_test:1681666|obesity_patient_records_training2:275875|clinical-278:4232|obesity_patient_records_test:2079992|obesity_patient_records_test:1696486|645283:7255|obesity_patient_records_test:2798370|obesity_patient_records_test:1727384|379569:5280
bmt	(OTHER:::1)	OTHER:::457094:3771
bpm	beats per minute:::22	beats per minute:::obesity_patient_records_training:3119268|clinical-807:4403|obesity_patient_records_training:3070898|890005:936|obesity_patient_records_training:3341244|858069:7328|clinical-208:2521|deid_surrogate_test_all_groundtruth_version2:827099|0077:2688|obesity_patient_records_test:161685|clinical-747:2182|677025:6433|0169:2036|clinical-213:2355|576036:4028|obesity_patient_records_test:3…
bso	bilateral salpingo oophorectomy:::14	bilateral salpingo oophorectomy:::unannotated_records_deid_smoking:1365725|unannotated_records_deid_smoking:3182455|676:452|unannotated_records_deid_smoking:1306891|950432:2706|0193:1031|smokers_surrogate_train_all_version2:1334704|447:501|obesity_patient_records_test:503830|unannotated_records_deid_smoking:945516|unannotated_records_deid_smoking:833443|503633:296|761883:1484|742133:1894
cath	catheterization:::50	catheterization:::obesity_patient_records_training:1012462|393596:3879|451501:6187|242336:1461|obesity_patient_records_test:2113930|188924:2611|858069:7698|461980:8233|14370:2265|unannotated_records_deid_smoking:1787904|clinical-127:1817|793453:2942|192:241|obesity_patient_records_test:2286672|291735:1811|161159:2842|169471:3100|655922:2930|obesity_patient_records_training:1705915|155926:4643|107…
cbd	common bile duct:::8	common bile duct:::unannotated_records_deid_smoking:3121064|obesity_patient_records_training:2238518|101427:4743|0445:2837|667:929|201393:97|obesity_patient_records_training:3653140|0427:1190
ccb	calcium channel blockers:::18	calcium channel blockers:::556430:4416|unannotated_records_deid_smoking:1401613|0089:5685|obesity_patient_records_test:1794771|170332:7540|208:7427|obesity_patient_records_test:1614864|obesity_patient_records_training:2287583|237:2378|obesity_patient_records_training:888656|98964:5529|obesity_patient_records_training:541321|283588:7642|608274:8059|192068:3468|110930:8975|obesity_patient_records_t…
ccu	coronary care unit :::21/critical care unit :::28	coronary care unit :::569323:1641|911738:5084|33:810|841858:2396|0153:106|28:73|obesity_patient_records_training:2578582|182:1041|0457:101|clinical-797:101|obesity_patient_records_test:284199|911331:2331|obesity_patient_records_training:3609631|0361:145|clinical-233:101|208:2667|clinical-203:106|153:251|578644:611|773452:1439|clinical-68:8756///critical care unit :::203:71|892060:4292|317:71|6559…
cdi	chronic duodenal insufficiency:::2	chronic duodenal insufficiency:::0033:1066|501104:2797
chf	congestive heart failure:::50	congestive heart failure:::337:960|unannotated_records_deid_smoking:1481884|815287:4797|245205:1781|295864:1292|818884:78|943345:2188|obesity_patient_records_test:2932674|352841:2725|443235:414|811352:667|obesity_patient_records_training2:772365|obesity_patient_records_training:623662|293045:80|obesity_patient_records_training:1561273|obesity_patient_records_test:744791|147199:4171|0221:2846|8452…
cks	creatine kinase:::39	creatine kinase:::197702:4713|828964:5262|0325:3481|obesity_patient_records_test:2440755|obesity_patient_records_training:277150|obesity_patient_records_test:2564806|obesity_patient_records_test:3177071|obesity_patient_records_test:3209197|obesity_patient_records_test:261765|779976:2616|obesity_patient_records_training:1125876|844951:1049|obesity_patient_records_training:3906016|unannotated_recor…
clr	clear:::2	clear:::obesity_patient_records_training:2173642|645283:4375
cond	(OTHER:::1)	OTHER:::unannotated_records_deid_smoking:512559
cpb	cardiopulmonary bypass:::1	cardiopulmonary bypass:::obesity_patient_records_test:2542372
cpk	creatine phosphokinase:::50	creatine phosphokinase:::deid_surrogate_test_all_groundtruth_version2:330117|obesity_patient_records_training:2763733|584155:2678|unannotated_records_deid_smoking:279773|976089:359|deid_surrogate_test_all_groundtruth_version2:887513|clinical-23:3435|0121:3848|unannotated_records_deid_smoking:162573|0113:2015|0149:5834|318284:871|0177:1667|deid_surrogate_test_all_groundtruth_version2:319482|obesit…
cryo	cryoprecipitate:::1	cryoprecipitate:::0205:1797
ctm	continue to monitor:::1	continue to monitor:::obesity_patient_records_test:162832
cva	cerebral vascular accident:::43/costovertbral angle:::7	cerebral vascular accident:::242877:2933|0329:352|64589:1948|957787:2367|904835:359|obesity_patient_records_test:1640673|48050:1777|obesity_patient_records_training:3098215|0009:1196|obesity_patient_records_training:2775468|obesity_patient_records_training:167506|obesity_patient_records_training:2173058|obesity_patient_records_training:2156576|983233:3556|271937:2817|461033:4504|obesity_patient_r…
cvc	central venous catheter:::1	central venous catheter:::obesity_patient_records_training:1303940
cvl	central venous lines:::4	central venous lines:::obesity_patient_records_training:3073383|obesity_patient_records_training:2065622|0113:4948|0113:268
cvm	(OTHER:::1)	OTHER:::obesity_patient_records_training:1154911
cvp	central venous pressure:::15/cyclophosphamide, vincristine, prednisone:::2	central venous pressure:::487:1922|unannotated_records_deid_smoking:2703337|464287:7188|deid_surrogate_test_all_groundtruth_version2:358053|802:2682|121:5126|unannotated_records_deid_smoking:563199|obesity_patient_records_training2:844896|0081:3545|73301:1621|623244:3371|0217:2538|227:2890|obesity_patient_records_test:2747225|obesity_patient_records_training:2571297///cyclophosphamide, vincristin…
cxr	chest x rays:::50	chest x rays:::363774:5384|0113:3449|smokers_surrogate_test_all_groundtruth_version2:300699|obesity_patient_records_training:3419585|275273:4777|obesity_patient_records_training:1903544|808401:3412|obesity_patient_records_training:3247195|obesity_patient_records_training:819906|815287:5767|814457:2028|clinical-802:3504|obesity_patient_records_test:538361|obesity_patient_records_training:2263736|o…
dar	(OTHER:::6)	OTHER:::427494:243|384005:394|449738:268|unannotated_records_deid_smoking:423453|727438:238|367177:1297
dcis	ductal carcinoma in situ:::2	ductal carcinoma in situ:::unannotated_records_deid_smoking:2123771|obesity_patient_records_training2:34177
ddi	Didanosine:::2/dual-chamber pacing, dual-chamber sensing, inhibited response:::5	Didanosine:::977341:2835|461076:7216///dual-chamber pacing, dual-chamber sensing, inhibited response:::210958:3231|unannotated_records_deid_smoking:530175|obesity_patient_records_training:1798799|87290:3889|781623:3392
ded	(OTHER:::1)	OTHER:::obesity_patient_records_training2:399417
derm	dermatological:::15/dermatologist:::7	dermatological:::608274:9399|obesity_patient_records_test:1757516|obesity_patient_records_training2:361562|obesity_patient_records_test:2884315|457094:6884|979200:4547|677025:9929|obesity_patient_records_training:42212|unannotated_records_deid_smoking:1487715|obesity_patient_records_test:1118529|smokers_surrogate_test_all_groundtruth_version2:329502|obesity_patient_records_training:357478|913709:…
dfa	direct fluorescent antibody assay:::1	direct fluorescent antibody assay:::132:1516
dic	disseminated intravascular coagulation:::9	disseminated intravascular coagulation:::deid_surrogate_test_all_groundtruth_version2:83021|unannotated_records_deid_smoking:1138488|307095:4969|obesity_patient_records_training:2860697|clinical-113:2395|obesity_patient_records_training2:8186|obesity_patient_records_test:184537|unannotated_records_deid_smoking:49678|113:2160
disp	dispense:::34/disposition:::5	dispense:::0397:5108|0057:4863|clinical-103:2495|0177:7240|0053:3677|0273:4715|0427:7657|clinical-802:15449|record-124:9687|0409:5504|clinical-742:5107|clinical-213:5353|0033:3625|clinical-777:3950|clinical-123:2400|clinical-223:2086|clinical-168:2019|0213:2878|0205:2852|clinical-3:6393|0301:9963|clinical-188:7701|clinical-153:10736|0245:2207|0460:8153|clinical-58:1109|clinical-268:3725|0045:7351…
dna	deoxyribonucleic acids:::5	deoxyribonucleic acids:::0393:6493|deid_surrogate_test_all_groundtruth_version2:691400|957953:935|617:5612|123145:3324
dnr	do not resuscitate:::31	do not resuscitate:::0377:837|obesity_patient_records_training2:166910|unannotated_records_deid_smoking:1172543|unannotated_records_deid_smoking:690487|unannotated_records_deid_smoking:2895392|obesity_patient_records_training:202921|unannotated_records_deid_smoking:1172543|unannotated_records_deid_smoking:835596|unannotated_records_deid_smoking:1465031|unannotated_records_deid_smoking:2379963|una…
dsd	(OTHER:::7)	OTHER:::111121:3184|395881:4762|482514:3418|408381:2757|948961:5266|277273:7285|506934:2657
dtr	daughter:::1/deep tendon reflexes:::4/due to recent:::1	daughter:::583867:7091///deep tendon reflexes:::0427:2171|obesity_patient_records_training2:441068|0077:2557|obesity_patient_records_training:2174790///due to recent:::770806:4842
dts	deep tendons:::1	deep tendons:::obesity_patient_records_training:3019275
dvt	deep venous thrombosis:::50	deep venous thrombosis:::677828:3019|obesity_patient_records_training:924398|obesity_patient_records_training:1757079|243:630|741076:5745|890262:1842|510853:8368|393343:1745|obesity_patient_records_training:815791|163611:11216|clinical-243:994|244891:1977|obesity_patient_records_test:3491986|clinical-3:932|obesity_patient_records_test:817773|obesity_patient_records_test:3169883|obesity_patient_re…
dwi	(OTHER:::1)/diffusion weighted magnetic resonance imaging:::4	OTHER:::unannotated_records_deid_smoking:1270894///diffusion weighted magnetic resonance imaging:::unannotated_records_deid_smoking:215793|unannotated_records_deid_smoking:2051515|unannotated_records_deid_smoking:1020067|679206:2731
ebl	estimated blood loss:::8	estimated blood loss:::obesity_patient_records_training:1755786|unannotated_records_deid_smoking:2237326|obesity_patient_records_training:2039575|obesity_patient_records_training:2699177|261638:2654|539301:5316|obesity_patient_records_test:1474920|0205:1263
ebm	expressed breast milk:::1	expressed breast milk:::0249:2853
ecg	electrocardiography:::49	electrocardiography:::980987:4079|obesity_patient_records_training2:84541|clinical-757:1652|584367:1316|952189:2451|0129:3980|obesity_patient_records_training:1636160|631636:3897|750673:4943|292386:4447|clinical-278:3656|0297:1553|0430:6936|obesity_patient_records_test:2021379|obesity_patient_records_test:2143101|obesity_patient_records_test:1122368|obesity_patient_records_test:72247|66525:4369|o…
edc	estimated date of confinement:::21	estimated date of confinement:::unannotated_records_deid_smoking:1986402|unannotated_records_deid_smoking:1895636|343900:285|0249:327|unannotated_records_deid_smoking:2143486|unannotated_records_deid_smoking:2206210|462:349|585087:719|unannotated_records_deid_smoking:1784086|unannotated_records_deid_smoking:3172685|0454:184|712:141|unannotated_records_deid_smoking:2182806|unannotated_records_deid…
egd	esophagogastroduodenoscopy:::50	esophagogastroduodenoscopy:::55681:970|311829:2768|unannotated_records_deid_smoking:1657108|unannotated_records_deid_smoking:1370219|obesity_patient_records_training:607610|0277:4374|245573:934|287:1237|clinical-243:470|147937:3545|729814:2204|265287:6429|231597:1019|427:758|0460:252|clinical-193:1511|obesity_patient_records_training:2776993|clinical-268:3316|72854:5811|unannotated_records_deid_s…
emd	(OTHER:::3)	OTHER:::unannotated_records_deid_smoking:2982105|43317:2436|obesity_patient_records_test:388832
emg	electromyography:::9	electromyography:::obesity_patient_records_test:2205346|unannotated_records_deid_smoking:910692|unannotated_records_deid_smoking:1289938|unannotated_records_deid_smoking:1336315|698005:5185|obesity_patient_records_training:467254|unannotated_records_deid_smoking:519686|obesity_patient_records_training2:517159|unannotated_records_deid_smoking:433279
emts	emergency medical technicians:::11	emergency medical technicians:::obesity_patient_records_test:2752711|obesity_patient_records_test:2930008|obesity_patient_records_training2:469445|unannotated_records_deid_smoking:434139|788469:390|obesity_patient_records_training:2619196|deid_surrogate_test_all_groundtruth_version2:818921|911963:1119|0337:447|193097:2593|obesity_patient_records_training:2536423
eos	eosinophils:::33	eosinophils:::obesity_patient_records_training:294724|clinical-807:3928|clinical-23:2616|0401:2553|0313:3792|0329:3094|0177:2153|0237:5422|clinical-43:4880|clinical-113:3633|obesity_patient_records_test:287393|obesity_patient_records_training:2196647|0009:1841|record-124:3599|obesity_patient_records_training:741954|0309:2559|0077:4182|0081:4352|0460:4070|clinical-128:2958|obesity_patient_records_…
ercp	endoscopic retrograde cholangiopancreatographies:::21	endoscopic retrograde cholangiopancreatographies:::unannotated_records_deid_smoking:3121006|0427:302|unannotated_records_deid_smoking:2249459|101427:4718|obesity_patient_records_test:2659845|667:638|0445:2776|unannotated_records_deid_smoking:1165293|unannotated_records_deid_smoking:1358395|unannotated_records_deid_smoking:924924|727615:3546|493964:12954|0113:831|0273:3257|obesity_patient_records_…
erp	(OTHER:::1)	OTHER:::unannotated_records_deid_smoking:2483105
erv	(OTHER:::1)	OTHER:::992321:5344
esr	(OTHER:::1)/erythrocyte sedimentation rates:::36	OTHER:::379179:3745///erythrocyte sedimentation rates:::obesity_patient_records_training:1392608|smokers_surrogate_train_all_version2:1327542|obesity_patient_records_test:571440|924060:1978|obesity_patient_records_training2:116857|824987:3786|unannotated_records_deid_smoking:1394483|obesity_patient_records_test:311777|768682:4392|674697:2639|349681:3279|198608:3929|obesity_patient_records_trainin…
eus	endoscopic ultrasonography:::2	endoscopic ultrasonography:::unannotated_records_deid_smoking:1466179|842372:1447
ew	emergency ward:::6	emergency ward:::719004:1572|unannotated_records_deid_smoking:1328386|706689:1998|obesity_patient_records_training:930573|271937:1967|obesity_patient_records_training:3988066
fcr	flow convergence region:::1	flow convergence region:::obesity_patient_records_training:1113577
fhl	flexor hallucis longus:::4	flexor hallucis longus:::unannotated_records_deid_smoking:1434447|obesity_patient_records_test:231661|deid_surrogate_test_all_groundtruth_version2:381878|obesity_patient_records_test:1709156
fra	(OTHER:::1)	OTHER:::479480:1731
fsg	fucose sulfate glycoconjugate:::5	fucose sulfate glycoconjugate:::obesity_patient_records_training:798008|723978:7252|obesity_patient_records_test:3435062|obesity_patient_records_training:2266155|clinical-278:4240
fsh	(OTHER:::1)/follicular stimulating hormone:::4	OTHER:::727615:27///follicular stimulating hormone:::257:7381|unannotated_records_deid_smoking:543547|smokers_surrogate_train_all_version2:1319228|smokers_surrogate_train_all_version2:1334579
fts	(OTHER:::1)	OTHER:::unannotated_records_deid_smoking:1703678
fvc	forced vital capacities:::32	forced vital capacities:::obesity_patient_records_training:4123003|0065:2918|obesity_patient_records_training:1696141|686143:1273|276377:812|123145:2211|723978:7005|unannotated_records_deid_smoking:2493866|823698:3403|deid_surrogate_test_all_groundtruth_version2:56049|smokers_surrogate_test_all_groundtruth_version2:319910|119940:2221|obesity_patient_records_training:1707945|deid_surrogate_test_al…
gbs	group b beta hemolytic streptococci:::13	group b beta hemolytic streptococci:::unannotated_records_deid_smoking:1966785|203:346|647:432|727:326|231270:4191|297:278|157:333|142:502|423037:1696|162:321|317:353|253:725|712:360
gfr	glomerular filtration:::2	glomerular filtration:::obesity_patient_records_training:3755250|311829:3645
ghs	(OTHER:::1)	OTHER:::677571:27
glu	glucose level:::11	glucose level:::613813:6077|823333:4133|183972:5499|227793:6596|clinical-108:3537|obesity_patient_records_test:3346160|obesity_patient_records_test:1913779|obesity_patient_records_test:1315353|clinical-278:4219|823698:3280|obesity_patient_records_training:165108
gms	general medical services:::20/grams:::2	general medical services:::521522:254|165884:217|472350:944|obesity_patient_records_training:1499279|obesity_patient_records_training:866578|90588:8921|110514:259|280544:3479|145361:312|824987:227|deid_surrogate_test_all_groundtruth_version2:816595|119940:677|475642:233|30060:4913|756060:253|unannotated_records_deid_smoking:1407290|441:66|859237:1907|718683:7373|801070:216///grams:::0089:2498|752…
gpc	gram positive coccus:::5	gram positive coccus:::550263:7401|clinical-153:3188|obesity_patient_records_test:182762|0277:6581|153:2914
gsh	(OTHER:::2)	OTHER:::43226:26|952708:27
gtt	(OTHER:::1)/drops:::44	OTHER:::227:7524///drops:::obesity_patient_records_test:3433653|clinical-213:1120|unannotated_records_deid_smoking:278045|237:885|obesity_patient_records_training2:503410|unannotated_records_deid_smoking:327441|283588:4471|249840:4306|obesity_patient_records_training:3764008|855254:2592|793453:2849|213:952|obesity_patient_records_test:1053017|787:950|197702:9726|unannotated_records_deid_smoking:4…
gtts	(OTHER:::2)	OTHER:::457094:4606|0193:4291
gu	(OTHER:::1)/genitourinary:::49	OTHER:::685010:252///genitourinary:::obesity_patient_records_test:418293|obesity_patient_records_training:805563|obesity_patient_records_training:2699915|792249:5613|obesity_patient_records_training2:567148|obesity_patient_records_training2:187382|obesity_patient_records_test:2662832|789401:3251|obesity_patient_records_test:3104809|277941:5648|deid_surrogate_test_all_groundtruth_version2:679544|u…
gyn	gynecologic:::33	gynecologic:::unannotated_records_deid_smoking:2959400|obesity_patient_records_test:2471682|unannotated_records_deid_smoking:232716|unannotated_records_deid_smoking:1364944|747745:3845|503633:197|unannotated_records_deid_smoking:1403282|639233:6079|obesity_patient_records_test:2950331|371:746|deid_surrogate_test_all_groundtruth_version2:947008|unannotated_records_deid_smoking:2374335|unannotated_…
haas	(OTHER:::2)	OTHER:::0081:3114|698578:7085
hav	(OTHER:::2)	OTHER:::14370:1968|obesity_patient_records_training:540795
hbr	(OTHER:::1)	OTHER:::942556:797
hbsag	hepatitis b virus surface antigens:::1	hepatitis b virus surface antigens:::0237:6142
hbv	hepatitis b virus infection:::1	hepatitis b virus infection:::14370:1988
hcc	(OTHER:::1)	OTHER:::obesity_patient_records_training:319230
hcv	hepatitis c virus:::16	hepatitis c virus:::180195:4184|497:134|0237:6259|clinical-113:359|obesity_patient_records_training:3378737|177325:10180|clinical-193:1341|clinical-88:4813|113:123|88:1418|0297:387|obesity_patient_records_training:1417517|160190:2714|14370:1974|333151:378|obesity_patient_records_test:1074407
hdr	(OTHER:::1)	OTHER:::0065:5192
hiv	human immunodeficiency virus:::26	human immunodeficiency virus:::obesity_patient_records_training2:669309|unannotated_records_deid_smoking:2992401|obesity_patient_records_training:777553|1:127|unannotated_records_deid_smoking:544792|unannotated_records_deid_smoking:2177691|obesity_patient_records_training2:103559|obesity_patient_records_training:4122292|unannotated_records_deid_smoking:317502|unannotated_records_deid_smoking:5295…
hlh	(OTHER:::1)	OTHER:::790870:27
hmc	(OTHER:::9)	OTHER:::845273:27|896721:27|126675:27|461980:1263|120218:27|227949:3981|701307:2593|449738:27|89464:26
hrb	high risk behaviors:::1	high risk behaviors:::obesity_patient_records_training2:435284
hrt	(OTHER:::2)	OTHER:::obesity_patient_records_training:1321538|450254:4388
hsm	hepatosplenomegaly:::29/holosystolic murmur:::12	hepatosplenomegaly:::obesity_patient_records_test:1696227|clinical-108:3080|obesity_patient_records_test:455138|obesity_patient_records_test:40029|obesity_patient_records_training:1968917|obesity_patient_records_training:3881357|227949:7363|clinical-757:1599|0077:2411|obesity_patient_records_training2:201398|unannotated_records_deid_smoking:2247883|obesity_patient_records_training:2023417|789693:…
htn	high blood pressure:::50	high blood pressure:::181636:1800|obesity_patient_records_training:3486724|413813:5266|0221:420|obesity_patient_records_training2:455638|634712:5112|146925:3301|unannotated_records_deid_smoking:1398934|952189:1340|obesity_patient_records_test:2436967|obesity_patient_records_training:2674908|941312:5057|obesity_patient_records_training:886174|768682:5738|obesity_patient_records_training:618160|obe…
hus	haemolytic uraemic syndrome:::2	haemolytic uraemic syndrome:::obesity_patient_records_training2:6554|unannotated_records_deid_smoking:51560
hz	hertz:::1	hertz:::0393:10673
iabp	intraaortic balloon pump:::2	intraaortic balloon pump:::541653:5234|obesity_patient_records_training:3536388
icps	intracranial pressures:::1	intracranial pressures:::0117:1922
iga	immunoglobulin a:::5	immunoglobulin a:::obesity_patient_records_test:1116411|0165:12472|271:88|smokers_surrogate_test_all_groundtruth_version2:366624|obesity_patient_records_training:3978763
ihs	(OTHER:::1)	OTHER:::885840:27
ij	internal jugular vein:::26	internal jugular vein:::134739:534|64589:1480|unannotated_records_deid_smoking:232972|395161:7068|obesity_patient_records_test:1081024|903921:1677|777:362|obesity_patient_records_test:3438117|866620:3154|obesity_patient_records_training2:402804|obesity_patient_records_test:179009|obesity_patient_records_training2:821068|unannotated_records_deid_smoking:587815|812:6327|183745:1544|683679:3564|obes…
ime	(OTHER:::1)	OTHER:::808792:489
inp	intranasal placebo:::1	intranasal placebo:::obesity_patient_records_test:1139384
ipf	idiopathic pulmonary fibrosis:::5	idiopathic pulmonary fibrosis:::obesity_patient_records_test:946871|26182:6495|smokers_surrogate_test_all_groundtruth_version2:304673|obesity_patient_records_training2:24381|145361:297
ipmn	intraductal papillary mucinous neoplasm:::1	intraductal papillary mucinous neoplasm:::unannotated_records_deid_smoking:1454074
iss	insulin sliding scale:::10	insulin sliding scale:::obesity_patient_records_test:1187462|obesity_patient_records_test:1117101|obesity_patient_records_training:117565|556430:4651|obesity_patient_records_training:2976875|277941:5497|128:1079|obesity_patient_records_test:41558|815287:6135|obesity_patient_records_training:437703
iud	(OTHER:::1)	OTHER:::obesity_patient_records_training:412691
iufd	intrauterine fetal demise:::2	intrauterine fetal demise:::297173:282|423037:1666
iui	intrauterine insemination:::1	intrauterine insemination:::317:382
ivc	inferior vena cava:::34	inferior vena cava:::obesity_patient_records_test:3273910|unannotated_records_deid_smoking:293727|918063:3287|obesity_patient_records_test:2629832|obesity_patient_records_training:2496043|311029:682|obesity_patient_records_test:1433378|obesity_patient_records_training:1369924|470327:7479|661928:3711|165885:1013|obesity_patient_records_test:2508783|obesity_patient_records_training:3601244|123145:5…
ivf	(OTHER:::1)/in vitro fertilization:::2/intravenous feeding:::2/intravenous fluids:::45	OTHER:::859075:6327///in vitro fertilization:::647:536|203:360///intravenous feeding:::442:2888|obesity_patient_records_test:2123546///intravenous fluids:::32379:1735|182634:5514|obesity_patient_records_training:3420149|282:6510|101427:5811|smokers_surrogate_test_all_groundtruth_version2:301625|802:2212|316033:2250|838821:4643|obesity_patient_records_training2:187398|obesity_patient_records_train…
ivp	intravenous pyelography:::6	intravenous pyelography:::unannotated_records_deid_smoking:1381981|271937:2937|clinical-268:175|694773:1453|obesity_patient_records_training2:626455|obesity_patient_records_test:2712355
ivs	intravenous catheters:::6	intravenous catheters:::240018:11733|obesity_patient_records_training:2348250|950432:8296|87290:4560|obesity_patient_records_training:1351876|265287:6282
ja	(OTHER:::2)	OTHER:::962054:236|record-69:624
jps	(OTHER:::1)	OTHER:::unannotated_records_deid_smoking:1454549
jvd	jugular vein distention:::50	jugular vein distention:::271937:3665|677828:3799|0427:1810|unannotated_records_deid_smoking:98326|unannotated_records_deid_smoking:338957|clinical-153:4414|0177:1447|554452:5798|smokers_surrogate_test_all_groundtruth_version2:301238|obesity_patient_records_training:932467|clinical-802:2573|obesity_patient_records_training:1161886|456469:2767|clinical-3:1389|unannotated_records_deid_smoking:19541…
jvp	jugular venous pressure:::50	jugular venous pressure:::obesity_patient_records_training:3602141|obesity_patient_records_training:2962787|obesity_patient_records_training:3433576|obesity_patient_records_training2:801994|obesity_patient_records_training:435949|obesity_patient_records_training:3040156|827080:3956|obesity_patient_records_training:3476287|obesity_patient_records_test:1390767|obesity_patient_records_test:708324|ob…
jw	(OTHER:::0)	OTHER:::
ldh	lactate dehydrogenase level:::50	lactate dehydrogenase level:::unannotated_records_deid_smoking:927365|unannotated_records_deid_smoking:1208654|unannotated_records_deid_smoking:610876|unannotated_records_deid_smoking:292916|0329:3426|unannotated_records_deid_smoking:1010464|obesity_patient_records_test:855990|deid_surrogate_test_all_groundtruth_version2:798832|unannotated_records_deid_smoking:3891|obesity_patient_records_trainin…
lfts	liver function test:::50	liver function test:::obesity_patient_records_test:12710|147199:4062|obesity_patient_records_test:829969|obesity_patient_records_test:1741787|obesity_patient_records_training:2580378|obesity_patient_records_test:544097|obesity_patient_records_training:3268029|obesity_patient_records_test:1808088|obesity_patient_records_training:504028|obesity_patient_records_training:606911|327813:8023|137:2999|1…
loc	laxative of choice:::1/loss of consciousness:::15	laxative of choice:::unannotated_records_deid_smoking:987482///loss of consciousness:::111121:2983|634712:5344|90349:2412|obesity_patient_records_training:907573|33:328|539471:3211|128:273|obesity_patient_records_test:1532087|smokers_surrogate_test_all_groundtruth_version2:367213|471540:5794|422:1015|437225:2710|128:273|723978:6150|531926:3295
lod	(OTHER:::1)	OTHER:::obesity_patient_records_training:695955
lpn	licensed practical nurse:::1	licensed practical nurse:::obesity_patient_records_training:3304718
lsb	left sternal border:::10	left sternal border:::obesity_patient_records_training:3881303|obesity_patient_records_training:2298613|clinical-108:2869|obesity_patient_records_training:969067|unannotated_records_deid_smoking:1400148|obesity_patient_records_training:1579793|obesity_patient_records_training:2885956|obesity_patient_records_test:249814|obesity_patient_records_training:218437|obesity_patient_records_training:19036…
lsh	(OTHER:::1)	OTHER:::521557:27
lth	(OTHER:::2)	OTHER:::231597:27|43317:26
lul	left upper lobe:::2	left upper lobe:::810190:12763|28972:3571
mam	(OTHER:::1)	OTHER:::unannotated_records_deid_smoking:756043
mci	millicurie:::1	millicurie:::obesity_patient_records_test:3020238
mcv	mean corpuscular volume:::50	mean corpuscular volume:::576063:1189|obesity_patient_records_training:2236892|clinical-777:1980|0077:4074|0053:2292|obesity_patient_records_test:237209|obesity_patient_records_test:1026377|0121:3545|obesity_patient_records_training:2780355|obesity_patient_records_training:15437|unannotated_records_deid_smoking:2470272|deid_surrogate_test_all_groundtruth_version2:92011|clinical-747:1972|0401:2447…
mdi	metered dose inhaler:::19	metered dose inhaler:::844951:5395|obesity_patient_records_test:2973494|obesity_patient_records_test:2342323|263:2866|obesity_patient_records_training2:834858|242877:3430|unannotated_records_deid_smoking:2587997|0313:6770|unannotated_records_deid_smoking:1467225|90588:843|982358:5025|obesity_patient_records_test:2280272|obesity_patient_records_training:1853581|obesity_patient_records_test:2126916…
mech	mechanical:::7	mechanical:::192:296|471540:4462|obesity_patient_records_training:151972|19789:8656|723978:6684|0313:2145|0053:607
meds	medicines:::48	medicines:::obesity_patient_records_test:2608336|obesity_patient_records_training:342973|obesity_patient_records_test:3481125|obesity_patient_records_test:1432325|unannotated_records_deid_smoking:1384731|obesity_patient_records_test:2165335|obesity_patient_records_training:1175753|634712:5526|obesity_patient_records_training:1463387|944118:4408|obesity_patient_records_training:2313083|unannotated…
mhr	(OTHER:::1)	OTHER:::674382:27
mri	magnetic resonance imaging scan:::50	magnetic resonance imaging scan:::obesity_patient_records_test:3297314|clinical-183:5172|433:397|clinical-68:559|198608:3818|obesity_patient_records_test:3014348|134739:592|498500:5761|283878:2251|unannotated_records_deid_smoking:1866827|646084:1436|obesity_patient_records_test:605724|obesity_patient_records_training:3103592|327:1150|obesity_patient_records_training:1647373|26:880|unannotated_rec…
mrsa	methicillin resistant staphylococcus aureus:::49	methicillin resistant staphylococcus aureus:::677025:4751|824987:3969|obesity_patient_records_test:2813454|729060:689|180195:1217|clinical-183:8155|595688:503|841858:10266|892060:1835|0377:411|0169:1175|obesity_patient_records_test:2109050|obesity_patient_records_test:1276842|obesity_patient_records_training2:148583|0129:1790|unannotated_records_deid_smoking:1486205|138555:2844|0436:6348|672129:4…
mse	mental state examination:::1	mental state examination:::obesity_patient_records_training2:295083
mvc	(OTHER:::1)/motor vehicle collision:::3	OTHER:::obesity_patient_records_training:747995///motor vehicle collision:::637:148|clinical-188:5361|0409:192
mvr	(OTHER:::13)/mitral valve repair:::1/mitral valve replacement:::16	OTHER:::obesity_patient_records_test:3265294|obesity_patient_records_training2:455672|0309:1104|708661:6624|627:152|634712:5144|obesity_patient_records_training:3538490|512:783|obesity_patient_records_test:2600347|0401:321|obesity_patient_records_training2:774405|obesity_patient_records_training:3095190|439437:6409///mitral valve repair:::obesity_patient_records_test:1341303///mitral valve replac…
neo	(OTHER:::1)/neosynephrine:::3	OTHER:::unannotated_records_deid_smoking:2381536///neosynephrine:::obesity_patient_records_training2:225434|0125:2180|402:615
neuro	neurological:::48	neurological:::0381:2813|obesity_patient_records_test:3346842|292386:4286|0409:1209|obesity_patient_records_test:1747868|125657:2409|obesity_patient_records_test:1122282|obesity_patient_records_training:1484713|778400:2797|obesity_patient_records_training:2003338|clinical-108:3153|unannotated_records_deid_smoking:1462831|obesity_patient_records_training:2940469|obesity_patient_records_training2:3…
nhl	non hodgkins lymphomas:::1	non hodgkins lymphomas:::770806:3900
nicu	neurological intensive care unit:::2	neurological intensive care unit:::obesity_patient_records_training:3554425|obesity_patient_records_training:2501362
nj	(OTHER:::2)	OTHER:::unannotated_records_deid_smoking:87919|unannotated_records_deid_smoking:2881847
nka	no known allergies:::50	no known allergies:::941507:2383|137797:1721|767633:1946|733786:2092|752142:2656|92537:1384|155860:3482|541118:3038|842272:2658|827534:5930|smokers_surrogate_test_all_groundtruth_version2:360492|75162:1952|obesity_patient_records_training2:372437|710847:2427|686140:2287|53862:2605|237619:2041|452998:2729|obesity_patient_records_training:1804912|120218:3026|674697:1114|207703:1331|6480:1099|859004…
nph	neutral protamine hagedorn insulin:::50	neutral protamine hagedorn insulin:::801070:11223|obesity_patient_records_training:515632|451911:406|192068:474|74976:3995|obesity_patient_records_training:718828|0349:1228|737209:5487|obesity_patient_records_test:933872|obesity_patient_records_test:3511189|obesity_patient_records_training:594145|580789:2279|obesity_patient_records_test:1031146|obesity_patient_records_test:332581|obesity_patient_…
npo	nothing by mouth:::50	nothing by mouth:::obesity_patient_records_test:1942345|unannotated_records_deid_smoking:340644|627:3713|smokers_surrogate_test_all_groundtruth_version2:301616|obesity_patient_records_training:2111867|922618:1935|clinical-123:1273|551419:5211|obesity_patient_records_training:1913558|obesity_patient_records_training:1437183|obesity_patient_records_training:1758064|218:2315|26182:2471|271007:1321|o…
nrb	non rebreather mask:::11	non rebreather mask:::527:2238|651577:3761|802:1160|clinical-43:1632|208:3848|obesity_patient_records_training:1120996|clinical-802:1505|0313:11191|282:1388|record-124:5339|obesity_patient_records_training2:456237
nsr	normal sinus rhythm:::49	normal sinus rhythm:::526119:6395|obesity_patient_records_test:863572|obesity_patient_records_test:2021384|827080:3617|978936:1920|578026:2569|obesity_patient_records_training:3571057|obesity_patient_records_training:151752|obesity_patient_records_training:164706|825638:3918|439236:3111|obesity_patient_records_test:1199922|75162:4082|0237:6483|obesity_patient_records_training:1817308|obesity_pati…
nst	(OTHER:::2)/nonstress testing:::1	OTHER:::0433:1321|677:1241///nonstress testing:::obesity_patient_records_training:228116
nstemi	non st elevation myocardial infarction:::50	non st elevation myocardial infarction:::767633:2987|741076:680|973184:548|240018:8243|747:1322|336409:2074|197702:2705|55830:1031|obesity_patient_records_training:2276357|852130:420|913600:272|227793:4676|obesity_patient_records_test:666453|obesity_patient_records_test:1401970|471540:7790|obesity_patient_records_training:1512485|obesity_patient_records_training2:73461|267464:79|393596:4050|45914…
ntg	nitroglycerine:::50	nitroglycerine:::98326:3750|unannotated_records_deid_smoking:1953940|701307:2239|142652:3702|315287:4186|obesity_patient_records_training:2957721|411333:7152|obesity_patient_records_training:809634|827080:3382|263769:2466|obesity_patient_records_training:3661643|obesity_patient_records_test:1945700|890005:2999|783385:2521|428565:1938|obesity_patient_records_training:1498914|obesity_patient_record…
nw	(OTHER:::1)	OTHER:::unannotated_records_deid_smoking:444591
ocd	(OTHER:::1)	OTHER:::obesity_patient_records_training:3742326
ocp	(OTHER:::1)/oral contraceptive pills:::1	OTHER:::unannotated_records_deid_smoking:2166102///oral contraceptive pills:::obesity_patient_records_test:2172945
oer	(OTHER:::1)	OTHER:::obesity_patient_records_training:1004421
ok	(ok:::50)	ok:::unannotated_records_deid_smoking:1985121|unannotated_records_deid_smoking:1315060|272535:1099|914456:3133|obesity_patient_records_training:2326799|155860:4520|781623:1274|117121:3055|253290:1068|748255:733|210958:2266|clinical-777:4474|78115:949|82267:9829|661928:6379|732357:1961|obesity_patient_records_training:3317629|unannotated_records_deid_smoking:268405|obesity_patient_records_test:623…
omr	online medical record:::5	online medical record:::207:1861|clinical-23:1292|clinical-63:2327|clinical-63:2327|153:4696
orl	(OTHER:::1)	OTHER:::733786:273
osm	osmolarity:::3/osmotic:::1	osmolarity:::obesity_patient_records_training2:656070|527:3596|32379:2842///osmotic:::unannotated_records_deid_smoking:242197
ou	(OTHER:::1)/observation unit:::1/oculus uterque:::46	OTHER:::obesity_patient_records_training:2437683///observation unit:::661928:5030///oculus uterque:::858069:4666|471540:1979|obesity_patient_records_training:1077174|678540:3028|241468:703|457094:1090|obesity_patient_records_training:1824957|808294:8612|unannotated_records_deid_smoking:1149236|obesity_patient_records_training:1935543|0149:12225|872033:5285|obesity_patient_records_training:2884734…
pacs	picture archiving and communication systems:::1/premature atrial contractions:::4	picture archiving and communication systems:::clinical-183:2056///premature atrial contractions:::135654:3663|unannotated_records_deid_smoking:2248074|497744:5022|458074:3966
pcps	primary care physicians:::3	primary care physicians:::obesity_patient_records_test:1402449|316033:3015|363774:4303
peri	(OTHER:::5)	OTHER:::48050:4855|193:1786|unannotated_records_deid_smoking:1119044|unannotated_records_deid_smoking:503427|135654:7995
perl	pupils equal and reacting to light:::2	pupils equal and reacting to light:::obesity_patient_records_training:1028505|obesity_patient_records_training:4035921
phd	doctor of philosophy:::24	doctor of philosophy:::299941:218|0161:8095|unannotated_records_deid_smoking:1021359|832375:224|230956:1071|unannotated_records_deid_smoking:733082|202384:10351|smokers_surrogate_test_all_groundtruth_version2:348252|741464:209|clinical-243:4183|379137:237|0149:14689|0121:8097|0161:8095|clinical-193:8160|clinical-243:4183|unannotated_records_deid_smoking:347428|516473:310|unannotated_records_deid_…
phos	phosphatase:::30/phosphate:::20	phosphatase:::obesity_patient_records_test:2232425|982259:3995|0009:2494|obesity_patient_records_training:1800344|0077:3729|clinical-23:3081|obesity_patient_records_test:1076603|unannotated_records_deid_smoking:1342278|0033:1333|0165:3002|clinical-213:2288|smokers_surrogate_test_all_groundtruth_version2:336414|obesity_patient_records_training:2485233|obesity_patient_records_training2:845773|obesi…
piv	peripheral intravenous:::3	peripheral intravenous:::clinical-208:11765|627:3815|208:9374
pkd	polycystic kidney disease:::1	polycystic kidney disease:::613813:6637
pls	please:::8	please:::obesity_patient_records_test:170380|87290:5082|210958:5034|obesity_patient_records_test:1145471|417096:4714|702220:747|615482:4015|0081:16189
plt	platelets:::50	platelets:::0460:4249|clinical-128:3126|clinical-188:1182|0129:3299|clinical-23:2539|0393:4879|obesity_patient_records_training:1084768|0301:3226|0009:1909|0189:1211|0045:2772|701307:3705|0089:4604|obesity_patient_records_training:3341308|0237:5335|0397:2236|613813:6149|825638:4313|0309:2603|0053:2335|0241:2031|obesity_patient_records_test:3346302|580002:5715|197702:4780|clinical-742:1276|0205:18…
pmi	point of maximal impulse:::45	point of maximal impulse:::obesity_patient_records_training:3563163|obesity_patient_records_training:2939947|obesity_patient_records_training:1268204|obesity_patient_records_training:1551928|obesity_patient_records_training:481818|obesity_patient_records_training2:590515|obesity_patient_records_test:2266095|obesity_patient_records_test:1657465|obesity_patient_records_training:3777445|obesity_pati…
pmn	polymorphonuclear neutrophil:::2	polymorphonuclear neutrophil:::obesity_patient_records_training:1858870|0297:1486
pmv	(OTHER:::1)	OTHER:::clinical-183:8696
pthrp	parathyroid hormone related protein:::1	parathyroid hormone related protein:::203932:2368
ptl	premature labor:::1	premature labor:::423037:1673
ptu	propylthiouracil:::2	propylthiouracil:::obesity_patient_records_training:705051|obesity_patient_records_test:523638
pvc	(OTHER:::1)/premature ventricular contractions:::10	OTHER:::deid_surrogate_test_all_groundtruth_version2:484126///premature ventricular contractions:::555996:2463|714039:6040|unannotated_records_deid_smoking:968538|unannotated_records_deid_smoking:2976153|obesity_patient_records_training:1703769|obesity_patient_records_training:484507|217805:6057|272105:3540|0277:3343|obesity_patient_records_training:437330
pvcs	premature ventricular contractions:::32	premature ventricular contractions:::obesity_patient_records_training:3988168|obesity_patient_records_training:1233654|unannotated_records_deid_smoking:1167501|177325:4384|obesity_patient_records_training:4025347|obesity_patient_records_test:1815876|399249:6221|obesity_patient_records_training:3904976|obesity_patient_records_test:1017349|992839:6245|obesity_patient_records_test:455739|456469:1648…
pvd	(OTHER:::8)/Pulmonary Valve Disease:::6/Pulmonary Valve Disease :::1/peripheral vascular disease:::34/posterior vitreous detachment:::1	OTHER:::unannotated_records_deid_smoking:500766|obesity_patient_records_test:1103069|unannotated_records_deid_smoking:1502618|obesity_patient_records_training:2276888|451501:5156|obesity_patient_records_training:1822139|930571:4000|obesity_patient_records_test:2422464///Pulmonary Valve Disease:::obesity_patient_records_test:2004699|0113:745|0329:1536|obesity_patient_records_training:376700|obesit…
pvl	paravalvular leak:::2	paravalvular leak:::528609:2166|996917:2048
qa	(OTHER:::1)/quante ante:::0	OTHER:::unannotated_records_deid_smoking:2411553///quante ante:::
qac	quaque ante cibum:::31	quaque ante cibum:::obesity_patient_records_test:1187493|obesity_patient_records_training:3377210|92537:4681|580789:8512|obesity_patient_records_training:2162942|unannotated_records_deid_smoking:3030990|obesity_patient_records_training:2004285|755272:721|obesity_patient_records_training:2204767|obesity_patient_records_training2:859735|862705:7326|965954:824|365823:8369|526384:5595|554452:1051|obe…
qd	once daily:::50	once daily:::479480:5238|obesity_patient_records_test:1789604|obesity_patient_records_test:465231|651577:2200|obesity_patient_records_test:299163|obesity_patient_records_training:3519573|unannotated_records_deid_smoking:1301912|787467:499|obesity_patient_records_training:2274820|426134:527|288475:4600|obesity_patient_records_test:1040616|179398:508|obesity_patient_records_test:1919074|obesity_pat…
qhs	at bedtime:::50	at bedtime:::450254:1107|945230:2097|242877:2109|853665:1250|461648:1213|unannotated_records_deid_smoking:57053|493294:4220|obesity_patient_records_test:1919229|deid_surrogate_test_all_groundtruth_version2:541045|obesity_patient_records_test:252859|437225:1196|obesity_patient_records_training:109212|obesity_patient_records_training:1581307|obesity_patient_records_test:299491|90349:782|deid_surrog…
rbg	random blood glucose:::1	random blood glucose:::unannotated_records_deid_smoking:950292
rcc	renal cell carcinoma:::3	renal cell carcinoma:::clinical-43:386|obesity_patient_records_test:1479981|43:155
rll	right lower lobe:::27	right lower lobe:::obesity_patient_records_training:3505183|19789:8532|537:1341|unannotated_records_deid_smoking:1656705|obesity_patient_records_test:2218337|obesity_patient_records_training:1974232|obesity_patient_records_training:1867738|237619:3610|obesity_patient_records_training:1918351|0329:4350|obesity_patient_records_training:3476329|obesity_patient_records_test:2871155|obesity_patient_re…
rml	right middle lobe:::7	right middle lobe:::obesity_patient_records_test:1828422|clinical-802:3673|393596:3625|smokers_surrogate_test_all_groundtruth_version2:300629|677571:2298|789693:3965|470327:13002
rnp	registered nurse practitioner:::1	registered nurse practitioner:::obesity_patient_records_test:1404097
rns	registered nurses:::1	registered nurses:::obesity_patient_records_training:735512
rop	retinopathy of prematurity:::2	retinopathy of prematurity:::142:4493|257:8113
rpr	rapid plasma reagin:::44	rapid plasma reagin:::obesity_patient_records_test:1687438|760803:1019|203:274|0337:6493|142:434|obesity_patient_records_test:1935906|clinical-68:4454|218:344|427771:9447|752:922|732629:6771|238:378|307:314|357:298|deid_surrogate_test_all_groundtruth_version2:43616|obesity_patient_records_test:1877167|unannotated_records_deid_smoking:1430675|521557:5000|smokers_surrogate_train_all_version2:132015…
rso	(OTHER:::2)/right salpingo-oophrectomy:::2	OTHER:::975588:1719|obesity_patient_records_test:2108841///right salpingo-oophrectomy:::obesity_patient_records_test:2472084|unannotated_records_deid_smoking:1387902
rsr	(ECG waves:::2)	ECG waves:::obesity_patient_records_training:50954|894598:2897
rul	right upper lobe:::5	right upper lobe:::472947:3139|obesity_patient_records_test:3311769|450254:4524|28972:105|obesity_patient_records_training2:799660
sab	spontaneous abortion:::3	spontaneous abortion:::552:1527|2713:1902|record-35:1562
san	(OTHER:::3)	OTHER:::51269:223|110514:9735|unannotated_records_deid_smoking:43499
sbh	(OTHER:::2)	OTHER:::smokers_surrogate_test_all_groundtruth_version2:339582|122415:8142
sbp	spontaneous bacterial peritonitis:::4/systolic blood pressures:::46	spontaneous bacterial peritonitis:::obesity_patient_records_training:628234|113:1607|0273:808|722:1919///systolic blood pressures:::170332:2469|234430:2517|569705:1568|983233:2619|624758:822|obesity_patient_records_training:1862636|645269:3943|318791:1104|153:1848|426134:897|72706:2269|obesity_patient_records_training:160729|138:1071|183972:3848|obesity_patient_records_test:465110|unannotated_rec…
scds	sequential compression devices:::2	sequential compression devices:::obesity_patient_records_training:2209570|obesity_patient_records_training:924427
scr	serum creatinine:::2	serum creatinine:::obesity_patient_records_training:159028|obesity_patient_records_test:171916
sdh	subdural haemorrhage:::4	subdural haemorrhage:::obesity_patient_records_test:1890624|unannotated_records_deid_smoking:2786337|393596:4341|obesity_patient_records_test:3311945
sed	sedimentation:::12	sedimentation:::obesity_patient_records_training:1652324|obesity_patient_records_training:446164|obesity_patient_records_test:266540|obesity_patient_records_test:1709291|obesity_patient_records_training:3936467|978936:6919|493294:2894|unannotated_records_deid_smoking:927430|762970:3881|unannotated_records_deid_smoking:435308|unannotated_records_deid_smoking:543883|obesity_patient_records_test:264…
sev	seven:::1/severe:::2	seven:::550263:8985///severe:::823698:2565|271007:5142
sfo	(OTHER:::1)	OTHER:::unannotated_records_deid_smoking:1278244
simv	synchronized intermittent mandatory ventilation:::3	synchronized intermittent mandatory ventilation:::unannotated_records_deid_smoking:2751752|obesity_patient_records_test:1882303|787946:2428
sle	systemic lupus erythematosus:::8	systemic lupus erythematosus:::439437:5264|227:151|887899:2512|obesity_patient_records_training:1494181|obesity_patient_records_training:249655|obesity_patient_records_training:2372225|729814:635|0081:379
sln	sublingual nitroglycerin:::1	sublingual nitroglycerin:::451501:4356
sma	smooth muscle:::18/superior mesenteric arteries:::7	smooth muscle:::unannotated_records_deid_smoking:524321|obesity_patient_records_test:3186397|obesity_patient_records_training:2911711|253493:6520|821812:3244|obesity_patient_records_test:2468976|unannotated_records_deid_smoking:1504425|obesity_patient_records_training:1417241|obesity_patient_records_training:396178|obesity_patient_records_training:3126268|unannotated_records_deid_smoking:407489|o…
smr	smear:::3	smear:::0237:5500|clinical-128:3130|0009:1913
soh	(OTHER:::2)	OTHER:::344171:27|937524:27
sse	sterile speculum exam:::1	sterile speculum exam:::unannotated_records_deid_smoking:2011244
stt	(ECG waves:::2)	ECG waves:::unannotated_records_deid_smoking:1484308|obesity_patient_records_test:1004686
svg	saphenous vein graft:::49	saphenous vein graft:::609698:2711|311029:4971|obesity_patient_records_training:4026317|886019:3345|578644:2342|obesity_patient_records_training:1121204|obesity_patient_records_training2:39432|obesity_patient_records_training:2576800|obesity_patient_records_training:2917133|obesity_patient_records_training:2552579|0193:335|obesity_patient_records_test:609352|obesity_patient_records_training:26478…
svr	systemic vascular resistance:::29	systemic vascular resistance:::973887:4744|348094:3767|250459:3190|obesity_patient_records_training:4044422|680831:3712|obesity_patient_records_training:3108390|432852:5203|obesity_patient_records_training:2622807|obesity_patient_records_training2:842369|205199:2199|obesity_patient_records_training2:776349|unannotated_records_deid_smoking:563266|obesity_patient_records_training:1697563|unannotate…
tah	total abdominal hysterectomy:::40	total abdominal hysterectomy:::503633:290|obesity_patient_records_training:1772192|obesity_patient_records_test:1269410|0169:1127|unannotated_records_deid_smoking:945510|obesity_patient_records_test:2109089|293349:5763|unannotated_records_deid_smoking:1461495|275970:1279|unannotated_records_deid_smoking:1306885|obesity_patient_records_test:1890514|unannotated_records_deid_smoking:833437|655922:36…
tcc	(OTHER:::1)	OTHER:::97111:5861
tef	tracheoesophageal fistula:::1	tracheoesophageal fistula:::157:2328
tfl	tensor fasciae latae:::1	tensor fasciae latae:::0149:5578
tfx	transfer:::1	transfer:::obesity_patient_records_test:1281564
ths	(OTHER:::1)	OTHER:::589139:27
tid	three times daily:::50	three times daily:::528609:634|461033:675|545639:1092|smokers_surrogate_test_all_groundtruth_version2:326201|325802:804|obesity_patient_records_training:1557164|obesity_patient_records_training:2002864|obesity_patient_records_test:170198|832876:854|obesity_patient_records_test:1338222|deid_surrogate_test_all_groundtruth_version2:102051|0277:7224|298518:1539|obesity_patient_records_training:197173…
tmas	(OTHER:::1)	OTHER:::smokers_surrogate_train_all_version2:1332247
tmb	transient monocular blindness:::1	transient monocular blindness:::unannotated_records_deid_smoking:1866503
tpn	total parenteral nutrition:::22	total parenteral nutrition:::940480:12347|unannotated_records_deid_smoking:602086|497321:992|0217:2267|83:3433|deid_surrogate_test_all_groundtruth_version2:590710|deid_surrogate_test_all_groundtruth_version2:590710|obesity_patient_records_training2:713384|obesity_patient_records_test:1652765|obesity_patient_records_test:606700|clinical-138:1396|246574:4631|unannotated_records_deid_smoking:231473|…
trach	tracheostomy:::24	tracheostomy:::965152:4751|smokers_surrogate_test_all_groundtruth_version2:304701|911738:6580|unannotated_records_deid_smoking:673161|413:659|493964:11696|240018:4796|567:3131|472:710|unannotated_records_deid_smoking:2610899|obesity_patient_records_test:1894047|0277:928|obesity_patient_records_test:1652487|unannotated_records_deid_smoking:2751441|98964:3208|762933:2098|631477:5263|obesity_patient…
tte	transthoracic echocardiogram:::50	transthoracic echocardiogram:::obesity_patient_records_test:443091|565443:2039|735083:3177|79503:3201|unannotated_records_deid_smoking:1249002|726517:1591|781267:3900|782467:5708|913709:2438|613813:6356|obesity_patient_records_training:755978|43226:1892|943779:3534|obesity_patient_records_training2:81800|unannotated_records_deid_smoking:1952815|437225:3991|731937:2054|obesity_patient_records_trai…
tth	(OTHER:::1)	OTHER:::659928:4823
tvr	(OTHER:::1)	OTHER:::obesity_patient_records_training:3095198
tvs	(OTHER:::1)	OTHER:::348094:8292
uri	upper respiratory tract infection:::42	upper respiratory tract infection:::obesity_patient_records_training2:199363|unannotated_records_deid_smoking:2247140|obesity_patient_records_training:1870691|obesity_patient_records_test:1551948|obesity_patient_records_training2:719460|249840:3151|277941:3498|172:808|obesity_patient_records_test:1103751|obesity_patient_records_test:210223|967674:5935|obesity_patient_records_training:1772466|obes…
uti	urinary tract infection:::49	urinary tract infection:::0113:761|254094:7771|obesity_patient_records_training:1450111|obesity_patient_records_training:787345|clinical-113:2440|227:2164|obesity_patient_records_training:2253661|271937:2919|obesity_patient_records_test:1482251|obesity_patient_records_training:135866|obesity_patient_records_test:1563200|145361:10061|472350:3164|0169:1156|523337:8772|395161:1373|unannotated_record…
vac	Vaccine :::2/vacuum assiste closure:::20	Vaccine :::684347:1112|572617:2208///vacuum assiste closure:::172366:2537|899882:6470|984180:6888|758887:467|obesity_patient_records_test:116226|obesity_patient_records_training2:187183|obesity_patient_records_test:357590|527:5417|687:1941|obesity_patient_records_test:2506576|937042:5314|0321:2261|515453:520|deid_surrogate_test_all_groundtruth_version2:778986|539301:5140|5091:4203|866620:1505|386…
vag	vagina:::3	vagina:::unannotated_records_deid_smoking:1740158|unannotated_records_deid_smoking:2237307|unannotated_records_deid_smoking:1399702
vsd	ventricular septal defect:::2	ventricular septal defect:::442:2144|0253:2726
vss	vital signs stable:::29	vital signs stable:::0113:4641|0309:1453|457286:1956|obesity_patient_records_training:2118749|855254:2737|674382:2860|smokers_surrogate_test_all_groundtruth_version2:328347|55056:3263|822007:7533|300656:3155|677828:3783|unannotated_records_deid_smoking:1475743|472947:2812|obesity_patient_records_training:2202394|obesity_patient_records_training:377513|obesity_patient_records_test:910373|787467:24…
wbc	white blood cell:::50	white blood cell:::unannotated_records_deid_smoking:2975642|obesity_patient_records_training:501909|0125:2488|obesity_patient_records_training:2676252|0460:3904|789693:7741|obesity_patient_records_test:2094136|550263:7266|0405:580|clinical-243:1814|631636:3690|obesity_patient_records_training:3120086|923921:3939|obesity_patient_records_training2:755516|clinical-113:3448|573494:4055|0297:1474|obes…
wbcs	white blood cell counts:::13	white blood cell counts:::obesity_patient_records_training:1485353|obesity_patient_records_training:1039833|unannotated_records_deid_smoking:2321178|unannotated_records_deid_smoking:1427495|606206:3327|obesity_patient_records_training:844515|obesity_patient_records_training:351683|obesity_patient_records_training:2894518|unannotated_records_deid_smoking:1045760|610751:5520|obesity_patient_records…
wts	weights:::3	weights:::227793:9392|obesity_patient_records_test:2725269|770806:6237
xa	activated factor x:::2	activated factor x:::940794:7045|209497:4764
xl	expression levels:::1/extended release:::49	expression levels:::983233:2143///extended release:::obesity_patient_records_test:1092313|obesity_patient_records_training:515792|275273:1557|obesity_patient_records_training:658442|823333:6116|unannotated_records_deid_smoking:622833|122415:2629|230956:784|13323:9202|283588:2157|1079:2408|unannotated_records_deid_smoking:1180999|obesity_patient_records_training:1321582|obesity_patient_records_tra…
xrt	radiation therapy:::49	radiation therapy:::172:2381|obesity_patient_records_training:2919268|366:252|smokers_surrogate_test_all_groundtruth_version2:372188|obesity_patient_records_test:2172761|691823:609|obesity_patient_records_training:2515138|obesity_patient_records_training:1263750|obesity_patient_records_test:727851|obesity_patient_records_test:2846727|796843:702|282:229|941312:5585|unannotated_records_deid_smoking…
xs	excess:::11	excess:::0045:4241|0113:2748|0427:4476|0125:3097|0329:3796|0077:2898|0237:6367|clinical-183:1163|0401:3045|clinical-128:7454|clinical-807:4196
xt	(OTHER:::4)	OTHER:::obesity_patient_records_test:2661345|obesity_patient_records_training:605592|obesity_patient_records_training:926119|obesity_patient_records_training:3106040
